# Supplementary material for: A data-driven approach to preprocessing Illumina 450K methylation array data
Source: BMC Genomics. 2013 May 1;14:293. doi: 10.1186/1471-2164-14-293 (PMC3769145; doi:10.1186/1471-2164-14-293)
Supplement: Additional file 8 — Source code and analysis scripts used in this paper and the wateRmelon R package. [file 1471-2164-14-293-S8.zip]

Archive with 1 entries (1 files):
- 2299747919298157_add8.gz
